# Supplementary material for: Effects of Dietary Intervention on Inflammatory Markers in Metabolic Syndrome: A Systematic Review and Meta-Analysis
Source: Front Nutr. 2022 Mar 31;9:846591. doi: 10.3389/fnut.2022.846591 (PMC9008568; doi:10.3389/fnut.2022.846591)
Supplement: Supplementary file 1 [file Table_1.XLS]

## Sheet: Sheet1
Main characteristics of studies included in the systematic review and meta-analysis on dietary patterns and Metabolic Syndrome
Study [Ref.]	Year	Study Design	Country	Diagnostic criteria	Intervention	Participants	Study Duration	No. of Total Participants	Age	Sex	BMI, kg/m2	Glucose(mg/dl)	Total Cholesterol (mg/dl)	LDL(mg/dl)	HDL(mg/dl)	Triglycerides（mg/dl）	SBP(mmHg）	DBP(mmHg）	Insulin (mU/L)
Antonella Dewell	2011	RCT	USA	NCEP ATP III	Fatty acids	MetS	8weeks	100	50±10	36men 64women	30±4	97.2 ±2.16 /99.36±2.52	NR	131.06 ± 7.7 /121.39±5.03	47.94 ± 2.32 /46.78±1.93	178.97 ± 20.38 /202.12±26.58	124±3 /124±3	73±2 /76±3	14.23±2.37 /16.68±2.21
A.P. Tardivo	2014	RCT	Brazil	NCEP ATP III	Fatty acids	Postmenopausal women with MetS	6 months	87	55.1 ±6.6 /55.0±7.3	women	32.8 ±4.7 /32.0±4.6	103.8 ±33.1 /104.0±23.9	219.1 ±33.2 /221.5±39.3	134.8 ± 29.6 /134.3±35.0	45.9 ± 6.2 /44.6±8.2	192.5 ± 65.4 /188.6±57.4	138.3±14.4 /135.5±12.1	86.2±8.8 /85.3±6.9	13.8±6.4 /12.9±5.5
Arpita Basu	2011	RCT	USA	JIS	Berry	MetS	8weeks	31	52.0±8.0	women	40.0±7.7	95.3±7.3 /97.4±8.5	202.0±35.0 /198.0±25.4	122.0±28.2 /120.0±18.5	48.0±7.0 /45.0±8.5	140.0±15.4 /143.5±10.5	132.0±11.6 /131.4±10.5	82.4±9.6 /83.6±10.5	NR
Christopher N	2013	RCT	USA	ATP Ⅲ	Whole egg	MetS	12weeks	37	51.9± 7.7	12men 25women	30.5±5.3	NR	NR	NR	NR	NR	118.7±14.5 /117.1±15.6	79.8±9.7 /80.7±10.0	NR
Claudia Vetrani	2015	RCT	Italy	ATP Ⅲ	Whole wheat	overweight/obese with MetS	12weeks	54	57.2±8.70 /58.4±6.97	23men 31women	32.1±6.41 /31.5±5.67	103±10.08 /105±12.21(FPG)	200±45.83 /201±38.36	NR	42.9±14.7 /38.7±6.54	153±164.97 /133±41.41	NR	NR	14.1±8.71 /11.8±5.67
Dimitris Tousoulis	2013	RCT	Greece	NCEP ATP III	Fatty acids	MetS	12weeks	29	44.31±12.23	15men 14women	28.29±3.24	102.6±15.8	192.8 ± 32.2	107.2 ±16.1	39.9 ± 6.7	180.1 ± 22.8	132.9±22.8	86.0±5.5	NR
Han Saem Jeong	2014	RCT	Korea	ATP Ⅲ	Berry	MetS	12weeks	77	58.0±9.2 /60.1±9.5	36men 41women	26.3±4.3 /25.1±4.0	NR	198.7±34.0 /193.1±30.1	98.0±19.4 /96.6±17.6	50.8±12.5 /54.5±12.6	152.1±43.9 /126.9±67.6	NR	NR	NR
Henrik Munch Roager	2017	RCT	Denmark	ATP Ⅲ	Whole wheat	MetS	8weeks	60	NR	18men 32women	NR	102.6±9 /102.6±10.8(FPG)	208.76±34.79 /208.76±38.66	123.71±27.06 /123.71±30.93	50.26±11.60 /50.26±7.73	106.32±35.44 /106.32±53.16	NR	NR	9.60 ± 4.15 /10.64±5.14
Patricia Lopez-Legarrea	2013	RCT	Spain	IDF	Low-calorie diet	Obesity and MetS	8weeks	96	50±10	NR	35.85±4.67	123.81±37.82 /121.02±33.87	219±48 /221±39	NR	NR	NR	NR	NR	NR
Rashmi Yadav	2018	RCT	India	JIS	Low-calorie diet	MetS	12weeks	260	37.6±6.4 /37.7±6.3	83men 177women	31.4±5.2 /32.3±5.03	114.9±33.3 /115.1±32.8(FPG)	NR	NR	45.6±4.6 /44.7±4.9	133.5(94.8,170.3) /128.5(98.0,174.5) (median)	123.6±16.3 /125.8±14.8	78.5±11.0 /80.4±9.9	12.0(7.0,16.6) 11.0(7.2,18.5) (median)
Rosalba Giacco	2013	RCT	Italy,Finland	ATP Ⅲ	Whole wheat	MetS	12weeks	146	40-65	58men 65women	31.6±4.6 /31.3±4.4	106.02±10.08 /109.08±10.08	199.11±42.15 /204.13±35.96	126.03±37.89 /131.83±30.93	44.85±13.92 /44.07±11.98	139.988±106.32 /134.672±63.792	133 ± 15 /133±14	84±9 /86±8	13.47±7.58 /13.37±6.47
Seema Gulati	2013	RCT	India	IDF	pistachio nuts	MetS	24weeks	68	42.5±8.2	37men 31women	30.9±7.5	94.4±9.6 /93.2±7.8(FPG)	189.4±34.5 /195.4±36.1	108.3±23.7 /111.4±27.7	33.5±5.1 /36.3±5.9	196.8±93.6 /171.1±67.4	NR	NR	12.4±7.1 /13.2±2.5
Tathiana Name	2013	RCT	Brazil	ATP Ⅲ	Berry	MetS	60days	56	51.0/48.5*	14men 42women	30.9/34.0 (median)	NR	NR	NR	NR	NR	NR	NR	NR
Studies presented by lead author and year of publication. Participant characteristics presented as mean ± standard deviation (SD) or median in one study. Values are all given as experimental/control groups. Abbreviations: RCT: Randomized controlled trial; IDF: International Diabetes Federation criteria; JIS: Joint Interim Statement; ATP Ⅲ: Adult Treatment Panel III criteria; NCEP ATP III: Nationa…
