# Supplementary material for: Effects of Dietary Intervention on Inflammatory Markers in Metabolic Syndrome: A Systematic Review and Meta-Analysis
Source: Front Nutr. 2022 Mar 31;9:846591. doi: 10.3389/fnut.2022.846591 (PMC9008568; doi:10.3389/fnut.2022.846591)
Supplement: Supplementary file 2 [file Table_2.XLSX]

## Sheet: Sheet1
CRP
Study	Year	Tsample	Tmean	Tsd	Csample	Cmean	Csd
A.P. Tardivo	2014	44	-2	7	43	0	6.6
Arpita Basu	2011	15	0.3	2.8	16	-0.2	3.14
Claudia Vetrani	2015	21	-0.8	18.33	19	1.2	8.718
Han Saem Jeong	2014	39	-0.3	1.4	38	-0.6	3.2
Henrik Munch Roager	2017	25	-2.1	12.126	25	1.9	5.032
Patricia Lopez-Legarrea	2013	54	0.19	3.88	51	-0.84	2.87
Seema Gulati	2013	33	-3	28.6	35	-12.5	29.4
TNF-ɑ
Study	Year	Tsample	Tmean	Tsd	Csample	Cmean	Csd
A.P. Tardivo	2014	44	0.61	2.33	43	0.81	2.21
Christopher N	2014	20	3.93	2.62	17	3.34	2.05
Claudia Vetrani	2015	21	-0.21	1.3747	19	0.24	0.436
Han Saem Jeong	2014	39	-3	3.76	38	0.2	5.55
Henrik Munch Roager	2017	25	0	0.9	25	0	0.763
Patricia Lopez-Legarrea	2013	54	0.02	0.72	51	-0.08	0.46
Rashmi Yadav	2018	49	0.71	6.89	69	0.67	10.94
Rosalba Giacco	2013	62	-0.05	0.334	61	0.01	0.419
Seema Gulati	2013	33	-5.3	7.79	35	-4.5	7.92
IL-6
Study	Year	Tsample	Tmean	Tsd	Csample	Cmean	Csd
A.P. Tardivo	2014	44	-0.47	1.01015	43	0.59	1.19954
Arpita Basu	2011	15	-0.0038	0.009296	16	0.0052	0.009762
Claudia Vetrani	2015	21	0.39	0.9165	19	0.01	0.872
Dimitris Tousoulis	2013	15	-0.27	0.35	14	-0.03	0.389358
Han Saem Jeong	2014	39	-0.4	1.5	38	-0.1	1
Henrik Munch Roager	2017	25	-0.2	1.15	25	0.8	1.76
Patricia Lopez-Legarrea	2013	48	0.08	1.74	48	-0.05	1.4
Rashmi Yadav	2018	55	-0.1	0.99	80	0.41	1.42
Rosalba Giacco	2013	62	0.12	0.905	61	0.02	0.917
Tathiana Name	2013	20	-0.4	2.4	36	-0.2	2.1
Antonella Dewell	2011	10	-1.39	0.15	11	-1.34	0.22
IL-6 egger
Egger's test
------------------------------------------------------------------------------
Std_Eff | Coef. Std. Err. t P>|t| [95% Conf. Interval]
-------------+----------------------------------------------------------------
slope | .2498126 .5658322 0.44 0.669 -1.030189 1.529814
bias | -2.453255 2.328576 -1.05 0.320 -7.720859 2.814349
------------------------------------------------------------------------------
IL-1
Study	Year	Tsample	Tmean	Tsd	Csample	Cmean	Csd
A.P. Tardivo	2014	44	0.3	0.49	43	0.34	0.6
Henrik Munch Roager	2017	7	-0.3	1.06	7	0.3	0.36
